# Supplementary material for: Analysis of Cross-Combinations of Feature Selection and Machine-Learning Classification Methods Based on [18F]F-FDG PET/CT Radiomic Features for Metabolic Response Prediction of Metastatic Breast Cancer Lesions
Source: Cancers (Basel). 2022 Jun 14;14(12):2922. doi: 10.3390/cancers14122922 (PMC9221062; doi:10.3390/cancers14122922)
Supplement: Supplementary file 1 [file cancers-14-02922-s001.zip]

Archive with 1 entries (1 files):
- cancers-1713585-supplementary.pdf
